# Supplementary material for: Evaluating Generative AI Large Language Models for Urticaria Management: A Comparative Analysis of DeepSeek‐R1 and ChatGPT‐4o
Source: Clin Transl Allergy. 2025 Nov 27;15(11):e70113. doi: 10.1002/clt2.70113 (PMC12658338; doi:10.1002/clt2.70113)
Supplement: Supplementary file 3 — Table S1: Scoring results of all the questions for assessing AI models capability. Detailed display of the scores for each question when developing the questionnaire. A panel of 30 dermatologists evaluated the relevance of each question from clinical practice, clarity of expression, and patient attention. The evaluation of each question is divided into 5 levels (5 = strongly agree, 4 = agree, 3 = uncertain, 2 = disagree, 1 = strongly disagree). The “total score” is the sum of all respondents' ratings on the question, and the “average score” is the arithmetic mean of the total scores. [file CLT2-15-e70113-s002.xlsx]

## Sheet: Sheet1
QUESTIONS	TOTAL SCORE	AVERAGE SCORE	COMPOSITION RATIO
			5 (strongly agree)	4 (agree)	3 (not sure)	2 (disagree)	1 (strongly disagree)
How to treat urticaria?	140	4.66667	20	10	0	0	0
Is urticaria curable?	140	4.66667	20	10	0	0	0
What other treatments are available for chronic spontaneous urticaria if omalizumab is not effective?	137	4.56667	18	11	1	0	0
Are laboratory tests necessary for diagnosing acute urticaria?	136	4.53333	16	14	0	0	0
How is the severity and activity of urticaria assessed?	136	4.53333	19	8	3	0	0
Is long-term use of antihistamines safe for infants, young children, and pregnant women? If ineffective, can treatment be escalated to omalizumab as in conventional therapy?	136	4.53333	18	10	2	0	0
What is omalizumab, and is it safe?	134	4.46667	16	12	2	0	0
How is urticaria classified?	134	4.46667	15	14	1	0	0
What causes urticaria?	131	4.36667	15	11	4	0	0
How is urticaria diagnosed?	131	4.36667	13	15	2	0	0
What is urticaria?	130	4.33333	10	20	0	0	0
What are the causes of chronic spontaneous urticaria, and how is it classified?	130	4.33333	14	12	4	0	0
What is the difference between acute and chronic urticaria?	129	4.3	15	11	3		1
What should the patient with chronic spontaneous urticaria notice?	129	4.3	13	14	2	1	0
What is angioedema?	128	4.26667	13	14	2	0	1
What are the clinical manifestations of urticaria?	123	4.1	13	8	8	1	0
What tests can be performed to evaluate chronic spontaneous urticaria?	128	4.26667	14	13	1	1	1
What is inducible urticaria?	124	4.13333	12	13	3	1	1
What conditions should be considered in the differential diagnosis of urticaria?	124	4.13333	10	14	4	3	0
What is a wheal?	122	4.06667	11	12	6	0	1
